# Supplementary material for: Zinc transporter ZIP7 is a novel determinant of ferroptosis
Source: Cell Death Dis. 2021 Feb 19;12(2):198. doi: 10.1038/s41419-021-03482-5 (PMC7895949; doi:10.1038/s41419-021-03482-5)
Supplement: Supplementary file 1 — Table s1 [file 41419_2021_3482_MOESM1_ESM.xlsx]

## Sheet: 工作表1
Entrez.Gene.Id.x	Gene.Symbol.x	Product.Name.x	Obs.x	norm_Obs1.x	norm_Obs2.x	Obs.y	norm_Obs1.y	norm_Obs2.y	constant.1
NA		Hs_LOC150580_1	53250	0.94	15.1064	40200	0.82	16.4082	0.7708
352909	C19orf51	Hs_LOC352909_5	39650	0.71	11.5766	60050	0.98	24.02	0.6958
NA		Hs_LOC392559_1	43150	0.78	15.4107	42450	0.82	17.6875	0.6396
255043	TMEM86B	Hs_TMEM86B_1	43550	0.71	7.38136	51850	0.9	19.9423	0.639
NA		Hs_LOC442435_1	28950	0.62	10.3393	51900	0.98	16.608	0.6076
4744	NEFH	Hs_NEFH_4	45800	0.92	10.2346	34900	0.66	6.14978	0.6072
NA		Hs_FLJ32214_2	38100	0.66	10.0263	53050	0.91	19.4679	0.6006
54869	EPS8L1	Hs_EPS8L1_10	58200	1	16.9927	37450	0.6	13.6182	0.6
705	BYSL	Hs_BYSL_1	44850	0.7	13	49300	0.82	10.6022	0.574
51380	CSAD	Hs_CSAD_1	44900	0.81	16.6296	40900	0.69	11.8551	0.5589
2646	GCKR	Hs_GCKR_1	40750	0.74	20.375	43050	0.73	15.375	0.5402
5729	PTGDR	Hs_PTGDR_3	41050	0.67	6.95763	46000	0.8	17.6923	0.536
5222	PGA5	Hs_PGA5_1	54450	0.9	27.5696	29600	0.57	7.89333	0.513
6869	TACR1	Hs_TACR1_1	44000	0.72	7.45763	41200	0.71	15.8462	0.5112
10900	RUNDC3A	Hs_RPIP8_1	34800	0.65	19.8857	46250	0.76	15.0407	0.494
NA		Hs_LOC440347_1	31750	0.68	11.3393	38100	0.72	12.192	0.4896
25975	EGFL6	Hs_EGFL6_2	29650	0.56	10.5893	50500	0.87	24.6341	0.4872
4704	NDUFA9	Hs_NDUFA9_1	24850	0.48	14.6176	53200	1	25.0353	0.48
NA		Hs_LOC440291_1	38250	0.82	13.6607	30750	0.58	9.84	0.4756
9609	RAB36	Hs_RAB36_6	27100	0.49	10.9495	49600	0.96	12.7179	0.4704
387509	GPR153	Hs_GPR153_1	36150	0.58	12.6842	44000	0.81	15.1724	0.4698
752	FMNL1	Hs_FMNL1_1	49900	0.77	14.4638	36650	0.61	7.88172	0.4697
NA		Hs_LOC401357_1	44100	0.85	19.6	27250	0.55	12.8235	0.4675
NA		Hs_IFP38_1	35400	0.77	7.22449	34100	0.59	16.2381	0.4543
650363	LOC650363	Hs_LOC441665_1	39550	0.7	13.0744	34400	0.63	10.3459	0.441
3350	HTR1A	Hs_HTR1A_2	32300	0.58	9.43066	46600	0.76	18.64	0.4408
161357	MDGA2	Hs_MAMDC1_5	41750	0.72	10.9868	35450	0.61	13.0092	0.4392
553	AVPR1B	Hs_AVPR1B_1	43400	0.78	12.6715	34000	0.56	13.6	0.4368
NA		Hs_LOC388199_1	48600	0.78	17.2035	29150	0.56	14.0482	0.4368
NA		Hs_LOC392343_1	31500	0.67	11.25	34750	0.65	11.12	0.4355
126003	TRAPPC5	Hs_TRAPPC5_1	46550	0.82	13.2057	25850	0.53	10.551	0.4346
7468	WHSC1	Hs_WHSC1_17	49000	0.77	11.8788	31700	0.55	14.9176	0.4235
NA		Hs_LOC92659_1	38600	0.83	13.7857	27250	0.51	8.72	0.4233
90353	ATPBD3	Hs_LOC90353_1	30450	0.54	8.6383	37600	0.77	15.3469	0.4158
345062	ESSPL	Hs_ESSPL_3	28650	0.51	8.36496	49600	0.81	19.84	0.4131
23526	HMHA1	Hs_HA-1_1	35150	0.7	24.6667	36300	0.59	9.74497	0.413
126382	TRA16	Hs_TRA16_2	38350	0.66	10.0921	36000	0.62	13.211	0.4092
8565	YARS	Hs_YARS_3	26350	0.53	5.88827	40900	0.77	7.20705	0.4081
1759	DNM1	Hs_DNM1_3	29300	0.53	11.8384	39150	0.76	10.0385	0.4028
440	ASNS	Hs_ASNS_6	37550	0.67	13.9074	35150	0.6	10.1884	0.402
NA		Hs_FLJ40434_1	31100	0.55	6.37949	41750	0.73	11.5172	0.4015
6455	SH3GL1	Hs_SH3GL1_7	46600	0.87	16.6429	26500	0.46	12.9268	0.4002
6888	TALDO1	Hs_TALDO1_1	42900	0.86	9.58659	24650	0.46	4.34361	0.3956
9978	RBX1	Hs_RBX1_5	38450	0.67	17.2809	30150	0.59	6.73743	0.3953
NA		Hs_LOC442456_1	21150	0.45	7.55357	46400	0.87	14.848	0.3915
58513	EPS15L1	Hs_EPS15L1_3	33000	0.6	13.3333	33300	0.65	8.53846	0.39
5774	PTPN3	Hs_PTPN3_6	45950	0.74	16.1228	28650	0.52	9.87931	0.3848
9088	PKMYT1	Hs_PKMYT1_2	35900	0.62	10.4818	38950	0.62	14.1636	0.3844
NA		Hs_UNQ501_5	40950	0.71	15.0275	27400	0.54	9.53043	0.3834
NA		Hs_FSBP_1	27550	0.51	15.7429	45600	0.75	14.8293	0.3825
1472	CST4	Hs_CST4_1	46800	0.83	10.1189	22150	0.46	9.84444	0.3818
3800	KIF5C	Hs_KIF5C_7	30950	0.56	11.463	40250	0.68	11.6667	0.3808
81858	SHARPIN	Hs_SHARPIN_6	29250	0.5	8.54015	47550	0.76	17.2909	0.38
7020	TFAP2A	Hs_TFAP2A_4	28350	0.52	8.4	39950	0.73	15.219	0.3796
9028	RHBDL1	Hs_RHBDL1_1	21750	0.44	16.1111	51950	0.86	14.5315	0.3784
617	BCS1L	Hs_BCS1L_4	30950	0.62	6.9162	32550	0.61	5.73568	0.3782
10887	PROKR1	Hs_GPR73_2	51100	0.84	8.66102	25950	0.45	9.98077	0.378
5054	SERPINE1	Hs_SERPINE1_1	31450	0.59	11.2321	36900	0.64	18	0.3776
6890	TAP1	Hs_TAP1_2	44700	0.82	18.0606	23550	0.46	6.03846	0.3772
23534	TNPO3	Hs_TNPO3_1	32000	0.58	12.9293	33550	0.65	8.60256	0.377
NA		Hs_LOC440513_1	37500	0.65	13.7615	29050	0.58	10.1043	0.377
201140	DHRS7C	Hs_LOC201140_3	39650	0.68	10.4342	31750	0.55	11.6514	0.374
388228	SBK1	Hs_SBK1_1	41250	0.69	9.64912	30050	0.54	7.46584	0.3726
64582	GPR135	Hs_GPR135_5	37150	0.61	6.29661	35350	0.61	13.5962	0.3721
2912	GRM2	Hs_GRM2_1	36750	0.66	10.7299	34200	0.56	13.68	0.3696
5733	PTGER3	Hs_PTGER3_10	29950	0.49	5.07627	43200	0.75	16.6154	0.3675
NA		Hs_TXNL5_1	43850	0.72	16.2407	28250	0.51	4.5935	0.3672
NA		Hs_LOC442370_1	34800	0.62	7.13846	33950	0.59	9.36552	0.3658
9679	FAM53B	Hs_FAM53B_4	30850	0.53	8.51034	35850	0.69	14.0588	0.3657
25774	GSTTP1	Hs_HS322B1A_1	41550	0.73	8.98378	24300	0.5	10.8	0.365
730078	LOC730078	Hs_LOC388947_1	35450	0.73	13.2523	26950	0.5	15.4	0.365
1952	CELSR2	Hs_CELSR2_1	38950	0.7	11.3723	31700	0.52	12.68	0.364
9473	C1orf38	Hs_C1orf38_1	25200	0.52	18.6667	42600	0.7	11.9161	0.364
56910	STARD7	Hs_STARD7_1	28900	0.49	14.0976	32600	0.74	23.2857	0.3626
NA		Hs_LOC388798_1	36150	0.74	13.514	26300	0.49	15.0286	0.3626
NA		Hs_FLJ40448_1	31500	0.54	16.5789	27950	0.67	21.9216	0.3618
197342	EME2	Hs_EME2_1	29100	0.6	7.275	29300	0.6	18.9032	0.36
10640	EXOC5	Hs_SEC10L1_1	28150	0.52	16.0857	42300	0.69	13.7561	0.3588
112970	KTI12	Hs_MGC20419_4	31750	0.55	8.35526	37700	0.65	13.8349	0.3575
169026	SLC30A8	Hs_SLC30A8_1	31100	0.65	7.775	26950	0.55	17.3871	0.3575
NA		Hs_LOC440598_1	32750	0.54	11.1017	34050	0.66	10.9839	0.3564
344561	GPR148	Hs_GPR148_6	41200	0.67	14.4561	28850	0.53	9.94828	0.3551
649	BMP1	Hs_BMP1_6	35100	0.61	15.7753	29700	0.58	6.63687	0.3538
6640	SNTA1	Hs_SNTA1_1	35500	0.68	21.194	30300	0.52	10.1	0.3536
442175	LOC442175	Hs_LOC442175_1	26200	0.47	5.37436	43250	0.75	11.931	0.3525
1630	DCC	Hs_DCC_1	32600	0.55	11.8545	35200	0.64	8.33136	0.352
2928	GSC2	Hs_GSCL_1	36150	0.64	7.81622	26400	0.55	11.7333	0.352
80895	ILKAP	Hs_ILKAP_8	30050	0.49	10.5439	39000	0.71	13.4483	0.3479
7139	TNNT2	Hs_TNNT2_1	34900	0.55	15.1739	30650	0.63	6.62703	0.3465
219928	MRGPRF	Hs_MRGPRF_2	38600	0.63	6.54237	31550	0.55	12.1346	0.3465
55311	ZNF444	Hs_ZNF444_5	34600	0.54	8.38788	36850	0.64	17.3412	0.3456
1268	CNR1	Hs_CNR1_3	29450	0.53	8.59854	39550	0.65	15.82	0.3445
58472	SQRDL	Hs_SQRDL_1	23750	0.41	6.25	49150	0.84	18.0367	0.3444
1295	COL8A1	Hs_COL8A1_3	38600	0.7	15.596	25050	0.49	6.42308	0.343
57191	VN1R1	Hs_VN1R1_2	35900	0.59	6.08475	33550	0.58	12.9038	0.3422
NA		Hs_LOC442496_1	37150	0.68	7.43	27400	0.5	6.52381	0.34
9410	WDR57	Hs_HPRP8BP_1	28350	0.58	21	35150	0.58	9.83217	0.3364
714	C1QC	Hs_C1QG_1	37000	0.57	10.7246	35550	0.59	7.64516	0.3363
5224	PGAM2	Hs_PGAM2_2	40050	0.8	8.94972	22350	0.42	3.93833	0.336
9235	IL32	Hs_NK4_1	25050	0.48	12.0723	29750	0.7	25.8696	0.336
6059	ABCE1	Hs_ABCE1_3	36650	0.73	8.18994	24550	0.46	4.32599	0.3358
23152	CIC	Hs_CIC_1	30850	0.61	21.6491	33800	0.55	9.07383	0.3355
131377	KBTBD5	Hs_KBTBD5_1	22800	0.5	7.66387	33700	0.67	14.8132	0.335
4921	DDR2	Hs_DDR2_3	32200	0.53	9.13475	37400	0.63	12.0645	0.3339
92344	SCYL1BP1	Hs_FLJ11752_1	22150	0.49	9.73626	40300	0.68	13.2131	0.3332
10970	CKAP4	Hs_CKAP4_4	46550	0.81	12.8414	21300	0.41	8.35294	0.3321
388939	FLJ34931	Hs_LOC388939_1	39500	0.72	12.64	23800	0.46	10.3478	0.3312
513	ATP5D	Hs_ATP5D_1	31800	0.56	13.978	26250	0.59	20.5882	0.3304
10880	ACTL7B	Hs_ACTL7B_1	32650	0.61	18.6571	33200	0.54	10.7967	0.3294
NA		Hs_LOC441151_1	38800	0.67	14.2385	24900	0.49	8.66087	0.3283
5154	PDGFA	Hs_PDGFA_4	31400	0.52	8.72222	35500	0.63	12.9091	0.3276
116444	GRIN3B	Hs_GRIN3B_1	28050	0.46	10.3889	39250	0.71	6.38211	0.3266
79654	HECTD3	Hs_FLJ21156_4	38050	0.71	13.5893	26700	0.46	13.0244	0.3266
53834	FGFRL1	Hs_FGFRL1_5	39850	0.64	21.2533	30250	0.51	9.30769	0.3264
8604	SLC25A12	Hs_SLC25A12_4	44250	0.74	12.7338	24050	0.44	4.71569	0.3256
84705	GTPBP3	Hs_GTPBP3_1	41850	0.74	13.1811	19600	0.44	10.1818	0.3256
26093	CCDC9	Hs_CCDC9_1	27850	0.57	19.8929	34550	0.57	12.1228	0.3249
9051	PSTPIP1	Hs_PSTPIP1_2	36850	0.59	12.9298	30050	0.55	10.3621	0.3245
57176	VARS2	Hs_VARS2L_4	27250	0.54	6.08939	32050	0.6	5.64758	0.324
50487	PLA2G3	Hs_PLA2G3_2	39900	0.66	11.0833	27500	0.49	10	0.3234
910	CD1B	Hs_CD1B_1	33300	0.53	14.4783	29700	0.61	6.42162	0.3233
NA		Hs_LOC440314_1	24600	0.53	8.78571	32250	0.61	10.32	0.3233
6598	SMARCB1	Hs_SMARCB1_1	36300	0.7	17.494	19800	0.46	17.2174	0.322
NA		Hs_LOC442597_1	26150	0.48	5.23	36300	0.67	8.64286	0.3216
11054	OGFR	Hs_OGFR_5	38300	0.63	10.6389	29000	0.51	10.5455	0.3213
374659	HDDC3	Hs_MGC45386_1	34200	0.58	18	22900	0.55	17.9608	0.319
8303	SNN	Hs_SNN_1	30850	0.74	21.6491	26000	0.43	10.1961	0.3182
84444	DOT1L	Hs_DOT1L_3	29700	0.53	11	35250	0.6	10.2174	0.318
26682	OR4F4	Hs_OR4F4_1	34750	0.61	7.51351	24950	0.52	11.0889	0.3172
2014	EMP3	Hs_EMP3_1	23600	0.43	11.8	43150	0.73	15.4107	0.3139
4722	NDUFS3	Hs_NDUFS3_1	28100	0.54	16.5294	30750	0.58	14.4706	0.3132
1277	COL1A1	Hs_COL1A1_5	25300	0.46	10.2222	34850	0.68	8.9359	0.3128
833	CARS	Hs_CARS_3	26450	0.53	5.91061	31550	0.59	5.55947	0.3127
6717	SRI	Hs_SRI_10	29350	0.53	10.8704	34650	0.59	10.0435	0.3127
NA		Hs_LOC441798_1	33300	0.59	11.0083	28550	0.53	8.58647	0.3127
5287	PIK3C2B	Hs_PIK3C2B_1	26600	0.44	7.5461	41900	0.71	13.5161	0.3124
11092	C9orf9	Hs_C9orf9_1	35650	0.66	20.3714	28850	0.47	9.38211	0.3102
54805	CNNM2	Hs_CNNM2_1	27700	0.47	13.5122	29300	0.66	20.9286	0.3102
215	ABCD1	Hs_ABCD1_3	25300	0.43	9.2	39900	0.72	9.44379	0.3096
1198	CLK3	Hs_CLK3_5	26900	0.44	7.63121	41100	0.69	13.2581	0.3036
3049	HBQ1	Hs_HBQ1_1	38800	0.69	8.38919	21400	0.44	9.51111	0.3036
51181	DCXR	Hs_DCXR_1	27550	0.55	6.15642	29400	0.55	5.18062	0.3025
203260	CCDC107	Hs_MGC31967_1	23250	0.54	4.7449	29300	0.56	22.5385	0.3024
54472	TOLLIP	Hs_TOLLIP_2	30300	0.48	13.1739	30300	0.63	6.55135	0.3024
10406	WFDC2	Hs_WFDC2_1	34700	0.63	17.1358	22500	0.48	18	0.3024
730139	LOC730139	Hs_LOC389183_1	34800	0.72	13.0093	22650	0.42	12.9429	0.3024
27341	CTA-126B4.3	Hs_CGI-96_1	32950	0.58	7.12432	25050	0.52	11.1333	0.3016
727882	LOC727882	Hs_LOC388763_1	32900	0.6	10.528	25850	0.5	11.2391	0.3
NA		Hs_NOL4_1	33250	0.68	24.6296	26950	0.44	7.53846	0.2992
10381	TUBB3	Hs_TUBB3_5	27250	0.49	10.0926	36150	0.61	10.4783	0.2989
5859	QARS	Hs_QARS_4	31050	0.62	6.93855	25750	0.48	4.53744	0.2976
26086	GPSM1	Hs_GPSM1_1	32350	0.66	23.1071	27100	0.45	9.50877	0.297
4303	FOXO4	Hs_MLLT7_1	29750	0.57	17.5	27650	0.52	13.0118	0.2964
11219	TREX2	Hs_TREX2_2	27950	0.46	14.1519	33150	0.64	8.84	0.2944
94056	SYAP1	Hs_SYAP1_1	19050	0.42	8.37363	41950	0.7	13.7541	0.294
91752	ZNF804A	Hs_C2orf10_1	19000	0.42	8.35165	41700	0.7	13.6721	0.294
391738	LOC391738	Hs_LOC391738_1	36350	0.65	7.45641	25800	0.45	7.11724	0.2925
7922	SLC39A7	Hs_SLC39A7_1	17800	0.43	12.4912	41450	0.68	16.2549	0.2924
55259	CASC1	Hs_CASC1_1	30550	0.62	21.069	24650	0.47	14.5	0.2914
10791	VAMP5	Hs_VAMP5_1	28250	0.52	16.1429	34000	0.56	11.0569	0.2912
92949	ADAMTSL1	Hs_ADAMTSL1_1	23000	0.41	7.24409	31400	0.71	16.3117	0.2911
140456	ASB11	Hs_ASB11_2	34350	0.57	9.88489	27850	0.51	5.46078	0.2907
9476	NAPSA	Hs_NAPSA_3	39700	0.66	20.1013	22600	0.44	6.02667	0.2904
26228	STAP1	Hs_BRDG1_7	39300	0.66	14.2909	24550	0.44	5.81065	0.2904
57633	LRRN1	Hs_LRRN1_4	38350	0.66	10.0921	25650	0.44	9.41284	0.2904
441641	LOC441641	Hs_LOC441641_1	26350	0.46	8.71074	34100	0.63	10.2556	0.2898
57448	BIRC6	Hs_BIRC6_2	23450	0.42	8.68519	40400	0.69	11.7101	0.2898
10485	C1orf61	Hs_CROC4_1	33000	0.69	22.7586	26350	0.42	8.432	0.2898
83660	TLN2	Hs_TLN2_4	24350	0.49	5.44134	31300	0.59	5.51542	0.2891
5514	PPP1R10	Hs_PPP1R10_5	36800	0.59	12.9123	26850	0.49	9.25862	0.2891
197358	NLRC3	Hs_NOD3_1	39000	0.67	10.2632	25050	0.43	9.19266	0.2881
NA		Hs_LOC442091_1	24350	0.45	4.87	34700	0.64	8.2619	0.288
7490	WT1	Hs_WT1_1	38400	0.6	9.30909	27750	0.48	13.0588	0.288
93664	CADPS2	Hs_CADPS2_1	26950	0.48	8.48819	26500	0.6	13.7662	0.288
57823	SLAMF7	Hs_SLAMF7_2	30800	0.52	11.2	30350	0.55	7.18343	0.286
4691	NCL	Hs_NCL_10	27950	0.52	9.98214	31650	0.55	15.439	0.286
259294	TAS2R48	Hs_TAS2R48_1	33350	0.68	16.8861	22250	0.42	17.8	0.2856
9131	AIFM1	Hs_PDCD8_12	30300	0.57	10.8214	28700	0.5	14	0.285
NA		Hs_LOC150577_1	30900	0.57	12.6122	27350	0.5	16.0882	0.285
197350	LOC197350	Hs_LOC197350_2	26050	0.45	6.85526	36800	0.63	13.5046	0.2835
7026	NR2F2	Hs_NR2F2_1	38150	0.69	11.3037	22100	0.41	8.41905	0.2829
54850	FBXL12	Hs_FBXL12_1	36600	0.64	16.4494	22300	0.44	4.98324	0.2816
84643	KIF2B	Hs_LOC84643_2	39700	0.67	14.4364	23500	0.42	5.56213	0.2814
10564	ARFGEF2	Hs_ARFGEF2_1	24950	0.46	14.2571	37350	0.61	12.1463	0.2806
NA		Hs_LOC440992_1	26300	0.46	9.65138	30500	0.61	10.6087	0.2806
2516	NR5A1	Hs_NR5A1_2	25700	0.51	5.74302	29250	0.55	5.15419	0.2805
84439	KIAA1822	Hs_KIAA1822_1	32200	0.55	8.47368	29400	0.51	10.789	0.2805
1593	CYP27A1	Hs_CYP27A1_2	30150	0.5	11.1667	30950	0.56	5.03252	0.28
1234	CCR5	Hs_CCR5_2	36100	0.65	10.5401	26350	0.43	10.54	0.2795
NA		Hs_LOC389765_1	35750	0.65	11.44	22000	0.43	9.56522	0.2795
7185	TRAF1	Hs_TRAF1_4	28250	0.48	10.2727	32200	0.58	7.6213	0.2784
3577	IL8RA	Hs_IL8RA_2	35050	0.63	10.2336	27200	0.44	10.88	0.2772
220074	LRRC51	Hs_LOC220074_1	17850	0.42	3.64286	34600	0.66	26.6154	0.2772
1527	TEX28	Hs_CXorf2_1	38950	0.6	11.2899	27400	0.46	5.89247	0.276
9076	CLDN1	Hs_CLDN1_1	24850	0.51	18.4074	32450	0.54	9.07692	0.2754
2775	GNAO1	Hs_GNAO1_2	25600	0.43	9.30909	35400	0.64	8.3787	0.2752
275	AMT	Hs_AMT_1	27550	0.43	7.98551	38050	0.64	8.1828	0.2752
3274	HRH2	Hs_HRH2_5	30850	0.55	9.0073	30700	0.5	12.28	0.275
2030	SLC29A1	Hs_SLC29A1_1	33500	0.61	16.75	26650	0.45	9.51786	0.2745
648245	LOC648245	Hs_LOC389822_1	33250	0.61	10.64	23200	0.45	10.087	0.2745
3963	LGALS7	Hs_LGALS7_1	29700	0.57	17.4706	25400	0.48	11.9529	0.2736
27433	TOR2A	Hs_TOR2A_1	31750	0.65	22.6786	25450	0.42	8.92982	0.273
NA		Hs_LOC401175_1	34800	0.65	14.2041	22900	0.42	13.4706	0.273
NA		Hs_LOC440538_1	19800	0.42	7.07143	34450	0.65	11.024	0.273
643470	LOC643470	Hs_LOC392591_1	21900	0.47	7.82143	30950	0.58	9.904	0.2726
25818	KLK5	Hs_KLK5_3	35700	0.59	18.0759	24000	0.46	6.4	0.2714
440799	LOC440799	Hs_LOC440799_1	30950	0.54	11.3578	25250	0.5	8.78261	0.27
202181	LOC202181	Hs_LOC441118_1	31750	0.55	11.6514	24550	0.49	8.53913	0.2695
85441	PRIC285	Hs_PRIC285_2	35850	0.56	8.69091	27600	0.48	12.9882	0.2688
27044	SND1	Hs_SND1_6	35750	0.56	8.66667	27950	0.48	13.1529	0.2688
NA		Hs_LOC441379_1	34050	0.56	11.5424	24800	0.48	8	0.2688
124	ADH1A	Hs_ADH1A_1	24700	0.44	9.14815	35900	0.61	10.4058	0.2684
7776	ZNF236	Hs_ZNF236_1	18300	0.44	12.8421	37200	0.61	14.5882	0.2684
671	BPI	Hs_BPI_2	36000	0.57	15.6522	22600	0.47	4.88649	0.2679
9293	GPR52	Hs_GPR52_8	28950	0.47	4.90678	33150	0.57	12.75	0.2679
4624	MYH6	Hs_MYH6_1	29900	0.57	17.5882	25150	0.47	11.8353	0.2679
5310	PKD1	Hs_PKD1_2	28650	0.46	15.28	34350	0.58	10.5692	0.2668
NA		Hs_FLJ35171_1	25950	0.46	7.3617	28250	0.58	11.5306	0.2668
3156	HMGCR	Hs_HMGCR_4	23850	0.43	8.83333	36650	0.62	10.6232	0.2666
256933	NPB	Hs_NPB_1	24600	0.43	6.97872	30300	0.62	12.3673	0.2666
6768	ST14	Hs_ST14_4	27400	0.45	13.8734	30700	0.59	8.18667	0.2655
1128	CHRM1	Hs_CHRM1_5	25250	0.45	7.37226	36200	0.59	14.48	0.2655
140	ADORA3	Hs_ADORA3_6	25150	0.45	7.34307	35800	0.59	14.32	0.2655
8535	CBX4	Hs_CBX4_2	27950	0.5	10.3519	30950	0.53	8.97101	0.265
795	S100G	Hs_S100G_1	39050	0.61	11.3188	25650	0.43	5.51613	0.2623
51299	NRN1	Hs_NRN1_1	29800	0.61	20.5517	24000	0.43	9.0566	0.2623
29997	GLTSCR2	Hs_GLTSCR2_6	26750	0.46	7.37931	29250	0.57	11.4706	0.2622
2859	GPR35	Hs_GPR35_2	31700	0.57	9.25547	27950	0.46	11.18	0.2622
27294	DHDH	Hs_DHDH_1	27950	0.57	19.9643	27750	0.46	9.73684	0.2622
3018	HIST1H2BB	Hs_HIST1H2BB_1	26150	0.46	5.65405	27350	0.57	12.1556	0.2622
8483	CILP	Hs_CILP_1	25700	0.45	10.1782	35100	0.58	13.1215	0.261
3454	IFNAR1	Hs_IFNAR1_2	31550	0.52	9.07914	27450	0.5	5.38235	0.26
3315	HSPB1	Hs_HSPB1_3	28750	0.52	14.375	29450	0.5	10.5179	0.26
91179	SCARF2	Hs_SCARF2_6	31700	0.53	9.1223	26900	0.49	5.27451	0.2597
27072	VPS41	Hs_VPS41_4	31600	0.53	11.4909	27150	0.49	6.42604	0.2597
11186	RASSF1	Hs_RASSF1_3	29850	0.49	8.29167	30050	0.53	10.9273	0.2597
54884	RETSAT	Hs_RetSat_1	24400	0.49	14.3529	28850	0.53	12.6813	0.2597
9167	COX7A2L	Hs_COX7A2L_1	26350	0.44	9.75926	32200	0.59	5.23577	0.2596
83874	TBC1D10A	Hs_TBC1D10_1	22250	0.48	4.54082	31250	0.54	14.881	0.2592
NA		Hs_LOC387690_1	30150	0.54	10.7679	24900	0.48	10.375	0.2592
22980	TCF25	Hs_KIAA1049_1	23600	0.47	16.5614	33700	0.55	9.04698	0.2585
NA		Hs_LOC389907_1	34350	0.63	10.992	21300	0.41	9.26087	0.2583
NA		Hs_LOC389703_1	30750	0.63	11.4953	21750	0.41	12.4286	0.2583
116985	CENTD2	Hs_CENTD2_1	23950	0.42	7.54331	27000	0.61	14.026	0.2562
339501	MPN2	Hs_MPN2_1	24550	0.44	7.16788	35550	0.58	14.22	0.2552
NA		Hs_ZFHX2_1	32750	0.58	9.29078	21500	0.44	8.77551	0.2552
6754	SSTR4	Hs_SSTR4_1	30300	0.5	5.13559	29650	0.51	11.4038	0.255
5029	P2RY2	Hs_P2RY2_2	29750	0.49	5.04237	30150	0.52	11.5962	0.2548
NA		Hs_LOC391426_1	27350	0.49	9.76786	27000	0.52	11.25	0.2548
NA		Hs_LOC440109_1	31550	0.52	10.7863	27500	0.49	14.4737	0.2548
158056	MAMDC4	Hs_AEGP_2	30650	0.53	8.06579	28150	0.48	10.3303	0.2544
347517	RAB41	Hs_RAB41_4	34000	0.62	13.7374	21050	0.41	5.39744	0.2542
653435	LOC653435	Hs_LOC442689_1	29500	0.54	5.9	25500	0.47	6.07143	0.2538
9235	IL32	Hs_NK4_1	24400	0.43	5.27568	28300	0.59	12.5778	0.2537
650218	LOC650218	Hs_LOC391016_1	33250	0.59	6.82051	24600	0.43	6.78621	0.2537
51002	TPRKB	Hs_CGI-121_1	22000	0.45	15.1724	31550	0.56	11.9057	0.252
8698	EDG6	Hs_EDG6_5	34750	0.57	5.88983	25450	0.44	9.78846	0.2508
54897	CASZ1	Hs_LOC163301_1	33100	0.57	13.6495	22750	0.44	10	0.2508
22797	TFEC	Hs_TFEC_4	28300	0.5	11.2079	30200	0.5	11.2897	0.25
140862	C20orf82	Hs_C20orf82_1	28750	0.5	11.8557	26200	0.5	11.5165	0.25
346	APOC4	Hs_APOC4_1	34550	0.54	10.0145	27400	0.46	5.89247	0.2484
5288	PIK3C2G	Hs_PIK3C2G_5	25400	0.42	7.20567	34750	0.59	11.2097	0.2478
2196	FAT2	Hs_FAT2_4	27050	0.45	7.78417	30400	0.55	5.96078	0.2475
57121	GPR92	Hs_GPR92_1	27500	0.45	4.66102	31800	0.55	12.2308	0.2475
5434	POLR2E	Hs_POLR2E_1	22700	0.44	13.5522	33050	0.56	11.0167	0.2464
6199	RPS6KB2	Hs_RPS6KB2_5	24800	0.41	7.03546	35700	0.6	11.5161	0.246
10307	APBB3	Hs_APBB3_1	32800	0.6	16.1975	19450	0.41	15.56	0.246
6625	SNRP70	Hs_SNRP70_2	26950	0.49	7.98519	27150	0.5	10.3429	0.245
388381	LOC388381	Hs_LOC388381_1	30400	0.49	10.7611	26250	0.5	12.6506	0.245
8233	ZRSR2	Hs_U2AF1L2_1	20050	0.48	14.0702	31400	0.51	12.3137	0.2448
222865	TMEM130	Hs_DKFZp761L1417_1	20650	0.48	4.21429	26650	0.51	20.5	0.2448
NA		Hs_FLJ45224_1	26650	0.48	10.8776	21550	0.51	17.24	0.2448
222229	LRWD1	Hs_DKFZp434K1815_3	28700	0.52	8.37956	28500	0.47	11.4	0.2444
144348	ZNF664	Hs_ZFOC1_1	26600	0.47	8.37795	23200	0.52	12.0519	0.2444
977	CD151	Hs_CD151_5	30950	0.58	11.0536	24050	0.42	11.7317	0.2436
92749	C2orf39	Hs_MGC16372_1	26250	0.58	11.5385	25200	0.42	8.2623	0.2436
5351	PLOD1	Hs_PLOD1_1	27250	0.54	6.08939	24000	0.45	4.22907	0.243
728	C5AR1	Hs_C5R1_2	30000	0.54	8.75912	27450	0.45	10.98	0.243
132299	OCIAD2	Hs_OCIAD2_1	30300	0.54	9.54331	20050	0.45	10.4156	0.243
6927	HNF1A	Hs_TCF1_4	30100	0.55	8.91852	23950	0.44	9.12381	0.242
NA		Hs_LOC400781_1	29600	0.55	12.0816	24400	0.44	14.3529	0.242
3991	LIPE	Hs_LIPE_1	21550	0.41	12.6765	31300	0.59	14.7294	0.2419
NA		Hs_LOC440520_1	33900	0.59	12.4404	20650	0.41	7.18261	0.2419
256472	TMEM151A	Hs_MGC33486_1	27100	0.56	13.7215	22950	0.43	18.36	0.2408
NA		Hs_LOC441483_1	27750	0.49	9.17355	26700	0.49	8.03008	0.2401
441795	LOC441795	Hs_LOC441795_1	27800	0.49	9.19008	26750	0.49	8.04511	0.2401
NA		Hs_CXYorf2_1	23600	0.48	3.94979	24850	0.5	13.6164	0.24
84164	ASCC2	Hs_ASCC2_6	26650	0.42	6.46061	33300	0.57	15.6706	0.2394
1025	CDK9	Hs_CDK9_3	25300	0.42	7.1773	34050	0.57	10.9839	0.2394
NA		Hs_LOC441971_1	25650	0.46	5.26154	30050	0.52	8.28966	0.2392
5784	PTPN14	Hs_PTPN14_6	28150	0.45	9.87719	29100	0.53	10.0345	0.2385
NA		Hs_DUX4_1	25600	0.45	7.26241	26150	0.53	10.6735	0.2385
7106	TSPAN4	Hs_TM4SF7_1	17200	0.41	12.0702	35350	0.58	13.8627	0.2378
83595	SOX7	Hs_SOX7_1	22150	0.48	4.52041	28200	0.49	13.4286	0.2352
NA		Hs_LOC400948_1	23750	0.46	10.5556	25250	0.51	11.8824	0.2346
203427	SLC25A43	Hs_LOC203427_2	22750	0.45	5.0838	27850	0.52	4.90749	0.234
124739	USP43	Hs_USP43_2	27000	0.45	13.6709	26750	0.52	7.13333	0.234
64792	RABL5	Hs_RABL5_6	30400	0.52	8	26100	0.45	9.57798	0.234
1305	COL13A1	Hs_COL13A1_1	33400	0.52	9.68116	26800	0.45	5.76344	0.234
10160	FARP1	Hs_FARP1_1	24600	0.45	12.1481	24650	0.52	19.72	0.234
79778	MICALL2	Hs_MICAL-L2_1	25550	0.45	8.04724	22950	0.52	11.9221	0.234
728093	LOC728093	Hs_LOC441098_1	32800	0.57	12.0367	20700	0.41	7.2	0.2337
10531	PITRM1	Hs_PITRM1_3	28100	0.53	10.0357	25450	0.44	12.4146	0.2332
152789	JAKMIP1	Hs_JAKMIP1_1	32500	0.54	7.60234	24150	0.43	6	0.2322
138429	PIP5KL1	Hs_PIP5KL1_5	28150	0.48	8.21898	29950	0.48	10.8909	0.2304
731275	LOC731275	Hs_LOC388312_1	26300	0.47	9.39286	25400	0.49	10.5833	0.2303
6462	SHBG	Hs_SHBG_1	25300	0.46	10.2222	25550	0.5	6.55128	0.23
79005	SCNM1	Hs_SCNM1_1	31700	0.56	9.98425	18000	0.41	9.35065	0.2296
8484	GALR3	Hs_GALR3_6	32050	0.52	5.4322	25400	0.44	9.76923	0.2288
51399	TRAPPC4	Hs_TRAPPC4_7	21200	0.42	4.73743	28900	0.54	5.09251	0.2268
741	ZNHIT2	Hs_ZNHIT2_1	30100	0.47	8.72464	28400	0.48	6.10753	0.2256
1373	CPS1	Hs_CPS1_4	22900	0.41	8.48148	32600	0.55	9.44928	0.2255
10992	SF3B2	Hs_SF3B2_1	29900	0.55	17.0857	24850	0.41	8.0813	0.2255
26233	FBXL6	Hs_FBXL6_1	22400	0.41	11.0617	26150	0.55	20.92	0.2255
6512	SLC1A7	Hs_SLC1A7_1	23750	0.46	14.1791	28900	0.49	9.63333	0.2254
3038	HAS3	Hs_HAS3_1	25150	0.45	11.0549	22250	0.5	17.451	0.225
164832	LONRF2	Hs_FLJ45273_4	31300	0.52	15.8481	22300	0.43	5.94667	0.2236
5152	PDE9A	Hs_PDE9A_2	32400	0.52	17.28	25350	0.43	7.8	0.2236
23049	SMG1	Hs_SMG1_6	25150	0.43	7.34307	32750	0.52	11.9091	0.2236
NA		Hs_LOC441268_1	30050	0.53	9.93388	22650	0.42	6.81203	0.2226
1305	COL13A1	Hs_COL13A1_1	34650	0.54	10.0435	24700	0.41	5.31183	0.2214
844	CASQ1	Hs_CASQ1_1	26300	0.41	7.62319	32550	0.54	7	0.2214
390158	LOC390158	Hs_LOC390158_1	22300	0.41	7.136	27550	0.54	11.9783	0.2214
NA		Hs_LOC442647_1	25400	0.47	5.08	25800	0.47	6.14286	0.2209
5423	POLB	Hs_POLB_7	26250	0.46	10.396	29400	0.48	10.9907	0.2208
5688	PSMA7	Hs_PSMA7_3	26400	0.44	13.3671	26050	0.5	6.94667	0.22
6502	SKP2	Hs_SKP2_5	30400	0.5	8.62411	26200	0.44	8.45161	0.22
92822	ZNF276	Hs_ZFP276_1	22850	0.51	10.044	25600	0.43	8.39344	0.2193
283971	MGC34761	Hs_MGC34761_1	30200	0.53	8.56738	20200	0.41	8.2449	0.2173
10291	SF3A1	Hs_SF3A1_1	23750	0.47	5.30726	24700	0.46	4.35242	0.2162
5764	PTN	Hs_PTN_3	28100	0.46	7.80556	26550	0.47	9.65455	0.2162
50615	IL21R	Hs_IL21R_3	30550	0.48	13.2826	21700	0.45	4.69189	0.216
155100	CCT8L1	Hs_LOC155100_1	25400	0.45	7.20567	23650	0.48	9.65306	0.216
10430	TMEM147	Hs_NIFIE14_4	26100	0.49	9.32143	25500	0.44	12.439	0.2156
386672	KRTAP10-4	Hs_KRTAP10-4_1	25150	0.44	7.13475	24150	0.49	9.85714	0.2156
NA		Hs_LOC391613_1	24650	0.43	9.04587	25100	0.5	8.73043	0.215
3623	INHA	Hs_INHA_2	25500	0.51	5.69832	22200	0.42	3.91189	0.2142
28227	PPP2R3B	Hs_PPP2R3B_1	26150	0.42	9.17544	28000	0.51	9.65517	0.2142
145270	PRIMA1	Hs_PRIMA1_1	29250	0.52	9.2126	18150	0.41	9.42857	0.2132
127247	ASB17	Hs_ASB17_3	28150	0.47	8.10072	24700	0.45	4.84314	0.2115
339398	LINGO4	Hs_LRRN6D_4	24850	0.45	7.25547	28500	0.47	11.4	0.2115
66036	MTMR9	Hs_MTMR9_7	29550	0.48	10.3684	23850	0.44	8.22414	0.2112
5655	KLK10	Hs_KLK10_1	29700	0.49	8.25	24150	0.43	8.78182	0.2107
1652	DDT	Hs_DDT_1	27700	0.43	8.02899	29100	0.49	6.25806	0.2107
166979	CDC20B	Hs_FLJ37927_3	29850	0.5	10.8545	23050	0.42	5.45562	0.21
27254	CSDC2	Hs_PIPPIN_1	24450	0.5	17.4643	25550	0.42	8.96491	0.21
202309	C5orf29	Hs_FLJ33641_1	17600	0.41	3.59184	26850	0.51	20.6538	0.2091
NA		Hs_LOC164118_1	26300	0.45	10.8454	23750	0.46	10.4396	0.207
1366	CLDN7	Hs_CLDN7_1	28350	0.44	8.21739	27800	0.47	5.97849	0.2068
115708	C14orf172	Hs_C14orf172_3	29800	0.48	15.8933	25500	0.43	7.84615	0.2064
3859	KRT12	Hs_KRT12_1	25850	0.49	15.2059	22200	0.42	10.4471	0.2058
84865	CCDC142	Hs_FLJ14397_1	21650	0.49	6.76562	23650	0.42	7.7541	0.2058
10039	PARP3	Hs_PARP3_1	28300	0.5	11.2079	25000	0.41	9.34579	0.205
255743	NPNT	Hs_NPNT_1	27100	0.45	7.79856	24700	0.45	4.84314	0.2025
3718	JAK3	Hs_JAK3_2	26900	0.44	7.63121	27000	0.46	8.70968	0.2024
8424	BBOX1	Hs_BBOX1_1	19650	0.47	13.7895	26050	0.43	10.2157	0.2021
84166	NLRC5	Hs_NOD27_2	19950	0.43	4.07143	27450	0.47	13.0714	0.2021
2592	GALT	Hs_GALT_2	23900	0.48	5.34078	22400	0.42	3.94714	0.2016
81890	QTRT1	Hs_QTRT1_1	22650	0.49	4.62245	23800	0.41	11.3333	0.2009
284064	LOC284064	Hs_LOC284064_1	26700	0.41	13.1852	27100	0.49	10.4231	0.2009
NA		Hs_LOC342669_1	32350	0.49	15.9753	22450	0.41	8.63462	0.2009
728902	LOC728902	Hs_LOC339583_1	30400	0.49	10.7611	21350	0.41	10.2892	0.2009
4257	MGST1	Hs_MGST1_5	28300	0.45	15.0933	25850	0.44	7.95385	0.198
7480	WNT10B	Hs_WNT10B_1	26850	0.45	7.72662	24150	0.44	4.73529	0.198
NA		Hs_LOC392177_1	21800	0.45	8.14953	23600	0.44	13.4857	0.198
NA		Hs_LOC440110_1	27100	0.44	9.26496	25050	0.45	13.1842	0.198
284114	TMEM102	Hs_FLJ36878_1	23100	0.47	11.6962	22650	0.42	18.12	0.1974
NA		Hs_LOC441129_1	28500	0.47	9.66102	21650	0.42	6.98387	0.1974
6633	SNRPD2	Hs_SNRPD2_1	22750	0.44	10.9639	19000	0.44	16.5217	0.1936
117144	CATSPER1	Hs_CATSPER1_4	24750	0.43	6.82759	23400	0.45	9.17647	0.1935
10262	SF3B4	Hs_SF3B4_1	20700	0.43	14.2759	28400	0.45	9.088	0.1935
57596	BEGAIN	Hs_KIAA1446_5	25400	0.44	7.41606	26850	0.43	9.76364	0.1892
8517	IKBKG	Hs_IKBKG_5	25300	0.44	7.38686	26750	0.43	9.72727	0.1892
51373	MRPS17	Hs_MRPS17_7	23050	0.46	5.15084	21900	0.41	3.85903	0.1886
85293	KRTAP3-3	Hs_KRTAP3-3_1	18300	0.41	5.71875	26100	0.46	8.55738	0.1886
338755	OR2AG2	Hs_OR2AG2_1	26750	0.46	14.0789	17150	0.41	13.451	0.1886
10208	USPL1	Hs_C13orf22_1	20450	0.43	14.1034	26600	0.43	8.512	0.1849
6538	SLC6A11	Hs_SLC6A11_4	22800	0.42	9.21212	22750	0.44	5.83333	0.1848
9618	TRAF4	Hs_TRAF4_8	24750	0.42	9	24500	0.44	5.79882	0.1848
5578	PRKCA	Hs_PRKCA_3	26400	0.44	7.48936	24900	0.42	8.03226	0.1848
4583	MUC2	Hs_MUC2_1	21700	0.42	12.7647	23200	0.44	10.9176	0.1848
54538	ROBO4	Hs_ROBO4_2	24700	0.42	8.98182	23700	0.43	5.60947	0.1806
6584	SLC22A5	Hs_SLC22A5_1	22300	0.43	13.3134	24650	0.42	8.21667	0.1806
1004	CDH6	Hs_CDH6_1	28500	0.44	8.26087	24350	0.41	5.23656	0.1804
284358	FLJ36070	Hs_FLJ36070_1	20050	0.41	10.1519	23350	0.44	18.68	0.1804
NA		Hs_FLJ43826_1	24100	0.41	12.6842	18650	0.44	14.6275	0.1804
7307	U2AF1	Hs_U2AF1_1	17650	0.42	12.386	25700	0.42	10.0784	0.1764
136051	ZNF786	Hs_DKFZp762I137_1	19350	0.42	6.5042	20950	0.41	9.20879	0.1722
